# Supplementary material for: A tool to assess the internal validity of toxicokinetic studies
Source: Arch Toxicol. 2026 Apr 15;100(7):2955–65. doi: 10.1007/s00204-026-04387-y (PMC13309501; doi:10.1007/s00204-026-04387-y)
Supplement: Supplementary file 1 — Supplementary Material 1. [file 204_2026_4387_MOESM1_ESM.xlsx]

## Sheet: Scoring
1. Study Design and Planning (study design overall)	a.Were study objectives clearly defined?	Authors should provide a clear statement of the objectives of the research to clarify the purpose and the scope of the study.	please select
2. Identity and Characterisation	a.Was the test substance clearly identified? Was a chemical identifier given, e.g. CAS number?	Unique identifier (e.g. IUPAC name, CAS- No, molecular structure) If applicable, information on isomers; If the test substance is labelled, information on the following should be included in this subsection: the type of label, position of label, and in case of radiolabel specific activity. Substances synthesised in-house or provided by a sponsor have to be qualitatively identified by an appropria…	please select
	b. Was the test substance fully characterised? Were impurities identified?	Numerical specification of chemical purity and if applicable, radiochemical purity shall be provided. When chemical purity is below 90 %, identification of any impurities. For substances with a purity >90 % and with clear source information (e.g. supplier and Lot.no.), statement of purity value is sufficient for score 3. For substances synthesised in-house or provided through a sponsor, quantitat…	please select
3. Formulation of test item	a. Was the formulation of the test item clearly described?	The type or description of any vehicle, diluents, suspending agents, and emulsifiers or other materials used in administering the test substance should be stated. The concentration of test substance in the test item should be stated.	please select
	b. Was the application formulation adequately prepared e.g. was the test substance appropriately dispersed or dissolved in the formulation?	Ideally, the test substance should be soluble in the vehicle and should not undergo any reactions. If the test substance is not soluble in any appropriate vehicle, a homogeneous dispersion should be achieved, with nano particles an adequate pretreatment is necessary.	please select
	c. Are the stability and homogeneity of the test item verified with appropriate analytical methods? Was the concentration of the test substance in the formulation measured with appropriate methods?	If stability cannot be demonstrated for the duration of the treatment period, procedures applied to deal with less stable test items should be described in detail, such as daily preparation of the application formulation.	please select
4. Study conduct	a. Were test animal species and strain clearly described?	Information provided on the test animals, including selection and justification for species (The choice of species should consider factors like metabolism, excretion pathways and size), strain, and age at study initiation, sex as well as body weight, health status.	please select
	b. Was the number of animals per treatment group adequately chosen?	A minimum of four animals per sex per dose group is to be used. If only one sex is used the number of animals should be increased to reach eight animals. The number of animals used should be stated with materials and methods part.	please select
	c. Was the number of dose groups adequately chosen and justified?	The number of dose groups depends on the study objective. Evaluating for nonlinearity requires multiple dose levels.	please select
	d. Were dosage levels justified?	Justification for selection of dose levels based on previous data or relevant literature. Dose setting should be determined by the nature of the experiment and/or the issue being addressed.	please select
	e. is the administration route properly reported?	Justification for route of administration: Were the route(s) and methods of administration/exposure clearly stated and appropriate for the study objective (oral gavage, intravenous injection, consideration of application volume etc.)?	please select
	f. Was the dosing regimen stated (single vs. repeated dosage)?	The frequency of dosing should be determined by the nature of the experiment and/or the issue being addressed.	please select
	g. Are housing conditions reported? If relevant, were measures taken to avoid housing- or handling-related exposure to substances that could interfere with the test results?	If housing conditions are referred to as standard, respective guidelines or protocols (e.g. SOPs) should be cited and included in the reference list.	please select
5. Sample Collection and Analysis (Sampling and Analysis)	a. Were sufficiently sensitive and specific bioanalytical methods for analyte quantification used and described?	Was the used biological sample analytical methods described or citations of prior validation studies provided in the publication or affiliated appendix? Are specificity, recovery, LOQ and LOD, linearity, the stability of the assay and its reproducibility described? Was the method sufficiently sensitive for quantification of concentrations following the lowest dose? (reference to guidelines such a…	please select
	b. Were samples analysed for individual animals or pooled from several animals?	Pooled samples should be clearly identified and an explanation for pooling provided. (Acceptable individual data; Acceptable with restrictions pooled samples with explanation; If not, major flaws)	please select
	c. Was sampling appropriate to answer/address the study objectives?	Depending on the aim of the study blood, urine and/or feces have to be collected in appropriate intervals and over an appropriate time period	please select
	d. Was the sampling site for blood sample(s) given?	Sampling site should be consistent for all test animals	please select
	e. Were sample preparation and stability under storage conditions appropriate and described in a manner that could be accurately replicated?	Sample preparation (anticoagulants, stabilizers, centrifugation), storage, temperature, use of spiked samples	please select
6.Toxicokinetic analysis and data reporting (Sampling and Analysis)	a. Were concentration-time data provided?	Were concentration-time data in the analysed matrix provided graphically or numerically? (numerical data: Acceptable; graphical data: Acceptable with restriction)	please select
	b. Were the equations used to calculate the intended toxicokinetic parameters (e.g. Cmax, Tmax, AUC, t½, clearance) reported or cited (i.e. reference to publications)?	If applicable, was there a clear description of the toxicokinetic model, its development, validation and justification for use? It is recommended to provide the following details about the selected modelling process: - Description of studies from which dataset was driven; - Model structure; - Validated software for the pharmacokinetic analysis; - Criteria for accepting valid model’s parameters; -…	please select
	c. Were the data reported which were intended to investigate in the study? E.g. absorption, distribution in tissues, metabolism and excretion; were excreted test substance/metabolites quantified and matched against the total dose?	e.g. Rate and extent of absorption of the test substance after administration by the relevant route(s) of exposure; e.g.Quantity and percent recovery in urine, faeces, expired air, and urine and faeces cage wash. Tissue distribution reported as percent of administered dose and concentration (microgram equivalents per gram of tissue), and tissue-to-blood or tissue-to-plasma ratios; Quantities of t…	please select
	d. Were centrality (log-normal distribution) and variance of the toxicokinetic results presented?		please select
	e. Were all animals included in the study accounted for?	Animals which are not included (attrition) should be accounted for and reasons given (e.g. In-/Exclusion criteria, Outlier analysis )	please select
7. Overall evaluation (study design overall)	a. Was the chosen study design appropriately selected to answer the study objectives?		please select
	Final Reliability of the study (n.a. scored questions not considered)	#VALUE!
	Final reliability study design overall	#VALUE!
	Final reliability identity and characterisation	#VALUE!
	Final reliability formulation	#VALUE!
	Final reliability study conduct	#VALUE!
	Final reliability sampling and analysis	#VALUE!

## Sheet: Calculation
Score	Elements considered in the assessment as Category and subcategory	Final rating for all but n.a. scores	Final rating ( n.a. also set to 0)	Indication of Max Final rating for n.a. scored questions	Max Final rating (if score was 3)		Importance / Relevance (stars: * to ****)	Importance / Relevance (stars: * to ****)		How to calculate
please select	1. Study Design and Planning (study design overall)									Step 1: Final rating: scoring of column C in table 1 is multiplied by the Importance/Relevance (only in case the score is not n.a. as n.a. is set to "x") (if(Scoring!C4="n.a.","x",Tabelle1!C4*$I3))
n.a.	a.Were study objectives clearly defined?	#VALUE!	#VALUE!	0	6		**	2		Step 2: set the final rating of n.a. scored question to 0 and keep all other final ratings of column C by the condition "=if(Scoring!C4="n.a.", 0, C3)"
0	2. Identity and Characterisation									Step 3: Calculate the max final rated by multipling the maximum possible score value of 3 with the relevance score of column I but only for those questions which were scored n.a. by the condition "=(Scoring!C4="n.a.", $I3*3, 0)"
1	a.Was the test substance clearly identified? Was a chemical identifier given, e.g. CAS number?	#VALUE!	#VALUE!	0	3		*	1		Step 4: Calculate the possible max final rating for all questions by multipling the maximum possible score value of 3 with the relevance score of column I
2	b. Was the test substance fully characterised? Were impurities identified?	#VALUE!	#VALUE!	0	3		*	1		Step 5: calculate the percentage of reliablity of overall study by "sum of all final ratings with n.a. also set to 0" multiplied by 100 and divided by the difference of "sum of all max final ratings" and "indication of Max Final rating for n.a. scored questions"
3	3. Formulation of test item									Step 6: calculate the reliablity scoring for the different domains by repeating step 5 only for selected questions. Which questions belong to which domain are indicated below next to the calculation.
	a. Was the formulation of the test item clearly described?	#VALUE!	#VALUE!	0	9		***	3
	b. Was the application formulation adequately prepared e.g. was the test substance appropriately dispersed or dissolved in the formulation?	#VALUE!	#VALUE!	0	9		***	3
	c. Are the stability and homogeneity of the test item verified with appropriate analytical methods? Was the concentration of the test substance in the formulation measured with appropriate methods?	#VALUE!	#VALUE!	0	9		***	3
	4. Study conduct
	a. Were test animal species and strain clearly described?	#VALUE!	#VALUE!	0	3		*	1
	b. Was the number of animals per treatment group adequately chosen?	#VALUE!	#VALUE!	0	6		**	2
	c. Was the number of dose groups adequately chosen and justified?	#VALUE!	#VALUE!	0	6		**	2
	d. Were dosage levels justified?	#VALUE!	#VALUE!	0	3		*	1
	e. is the administration route properly reported?	#VALUE!	#VALUE!	0	9		***	3
	f. Was the dosing regimen stated (single vs. repeated dosage)?	#VALUE!	#VALUE!	0	12		****	4
	g. Are housing conditions reported? If relevant, were measures taken to avoid housing- or handling-related exposure to substances that could interfere with the test results?	#VALUE!	#VALUE!	0	6		**	2
	5. Sample Collection and Analysis (Sampling and Analysis)
	a. Were sufficiently sensitive and specific bioanalytical methods for analyte quantification used and described?	#VALUE!	#VALUE!	0	6		**	2
	b. Were samples analysed for individual animals or pooled from several animals?	#VALUE!	#VALUE!	0	9		***	3
	c. Was sampling appropriate to answer/address the study objectives?	#VALUE!	#VALUE!	0	9		****	3
	d. Was the sampling site for blood sample(s) given?	#VALUE!	#VALUE!	0	3		*	1
	e. Were sample preparation and stability under storage conditions appropriate and described in a manner that could be accurately replicated?	#VALUE!	#VALUE!	0	3		*	1
	6.Toxicokinetic analysis and data reporting (Sampling and Analysis)
	a. Were concentration-time data provided?	#VALUE!	#VALUE!	0	6		**	2
	b. Were the equations used to calculate the intended toxicokinetic parameters (e.g. Cmax, Tmax, AUC, t½, clearance) reported or cited (i.e. reference to publications)?	#VALUE!	#VALUE!	0	6		**	2
	c. Were the presented data appropriate to fully address the study objectives? E.g. absorption, distribution in tissues, metabolism and excretion; were excreted test substance/metabolites quantified and matched against the total dose?	#VALUE!	#VALUE!	0	9		***	3
	d. Were centrality (log-normal distribution) and variance of the toxicokinetic results presented?	#VALUE!	#VALUE!	0	6		**	2
	e. Were all animals included in the study accounted for?	#VALUE!	#VALUE!	0	12		****	4
	7. Overall evaluation (study design overall)
	a. Was the chosen study design appropriately selected to answer the study objectives?	#VALUE!	#VALUE!	0	12		****	4
			Questions included
	Final Reliability of the study (n.a. scored questions not considered)	#VALUE!	all questions without the n.a. rated ones
	Final reliability study design overall	#VALUE!	1a and 7a
	Final reliability identity and characterisation	#VALUE!	2a and b
	Final reliability formulation	#VALUE!	3a, b, c
	Final reliability study conduct	#VALUE!	4a-g
	Final reliability sampling and analysis	#VALUE!	5a-e and 6a-e

## Sheet: Legend
LEGEND
name		description
test substance		substance subject of the study
test item		test substance plus the matrix used in the study
formulation		preparation of the test item
